# Supplementary material for: Comparative Study of Physicochemical Properties and Starch Granule Structure in Seven Ginkgo Kernel Flours
Source: Foods. 2021 Jul 26;10(8):1721. doi: 10.3390/foods10081721 (PMC8392216; doi:10.3390/foods10081721)
Supplement: Supplementary file 1 [file foods-10-01721-s001.zip]

Archive with 1 entries (1 files):
- foods-1253265-SI.pdf
